# Supplementary material for: Atopic Features and Inflammatory Markers Across Cassano-Graded Adenoid Hypertrophy
Source: Children (Basel). 2026 Mar 6;13(3):374. doi: 10.3390/children13030374 (PMC13025132; doi:10.3390/children13030374)
Supplement: Supplementary file 1 [file children-13-00374-s001.zip]

Archive with 1 entries (1 files):
- children-4179862-supplementary.pdf
